# Supplementary material for: Synthesis of Imidazolium Cations Linked to Para-t-Butylcalix[4]arene Frameworks and Their Use as Synthons for Nickel-NHC Complexes Tethered to Calix[4]arenes
Source: Molecules. 2023 Jul 27;28(15):5697. doi: 10.3390/molecules28155697 (PMC10420804; doi:10.3390/molecules28155697)
Supplement: Supplementary file 1 [file molecules-28-05697-s001.zip]

Archive with 1 entries (1 files):
- molecules-2456778-supplementary.pdf
